# Supplementary material for: A concept for optimizing avalanche rescue strategies using a Monte Carlo simulation approach
Source: PLoS One. 2017 May 3;12(5):e0175877. doi: 10.1371/journal.pone.0175877 (PMC5414947; doi:10.1371/journal.pone.0175877)
Supplement: S1 Table — Avalanche ID, avalanche burial depth, and avalanche deposit area. (CSV) [file pone.0175877.s002.csv]

Aval_ID	burial_depth_cm	deposit_area_m2
786	50
786	50
787	50
801	50
832	100
832	120
837	100
837	100
837	250
839	10
881	100
881	300
903	50
903	150
1037	100
1124	200	160000
1124	400	160000
1151	200
1153	60
1153	80
1153	80
1153	120
1156	50
1156	55
1156	55
1156	120
1217	150	336000
1217	320	336000
1237	120
1237	120
1243	20
1243	60
1283	30	7500
1323	250	100000
1323	250	100000
1338	150	16000
1338	150	16000
1338	400	16000
1338	400	16000
1338	400	16000
1338	600	16000
1338	600	16000
1338	600	16000
1338	600	16000
1338	600	16000
1338	600	16000
1413	150
1413	150
1560	25
1560	50
1574	90
1589	20
1670	120
1861	50
1861	50
1861	60
1861	60
1865	250
1877	300
1878	150
1879	200
1881	400
1882	50
1882	120
1893	30
1897	150
1898	150
1902	30	500
1902	50	500
1904	70
1905	20	600
1905	30	600
1905	50	600
1905	50	600
1905	50	600
1905	50	600
1905	70	600
1905	70	600
1906	100
1912	80
1912	100
1912	100
1912	100
1912	100
1912	130
1912	150
1913	50
1913	100
1913	120
1913	150
1913	170
1916	60
1918	40
1918	170
1919	80
1919	150
1920	50
1920	150
1921	90
1922	80
1923
1924	100
1927	50
1927	150
1927	150
1929	30
1929	50
1931	30
1931	110
1932	10
1932	100
1937	50
1945	170
1945	200
1953	100
1976	40
1980	100
1980	100
1981	800
1983	50
1984	120	4800
1984	150	4800
1985	120
1986	60	66000
1986	120	66000
1988	30
1989	110
1990	200	200000
1990		200000
1991	50
1994	150
1994	200
1997	50
1998	750
1998	1050
2000	50
2000	50
2000	50
2002	120
2003	50
2003	50
2017	80	2100
2017	80	2100
2017	130	2100
2017	130	2100
2030	130
2030	150
2030	300
2030	450
2030	550
2031	150
2034	30
2047	30
2047	30
2047	60
2047	80
2047	100
2048	70
2048	80
2048	100
2048	150
2048	200
2050	60	3200
2050	120	3200
2050	120	3200
2050	150	3200
2050	160	3200
2058	100
2065	100
2069	60	1600
2075	100
2075	100
2075	100
2079	20
2079	550
2079	550
2079	850
2079	900
2127	50
2130	100
2131	100
2132	20
2132	100
2133	160
2135	20
2136	140	3750
2137	200
2139	100
2139	100
2140	50
2140	50
2141	50
2141	110
2142	80
2143	50
2144	20	8000
2144	130	8000
2146	50
2148	50
2149	50
2192	50	90000
2192	50	90000
2192	50	90000
2194	60
2206	100
2332	250
2333	150
2336	100
2336	600
2354	50
2354	70
2354	100
2354	100
2354	150
2354	200
2354	200
2360	100
2362	100
2362	150
2434	50
2605	120
2605	150
2621	100	2000
2622	150
2635	20
2635	30
2651	50
2658	100
2659	80
2674	50	10000
2674	100	10000
2674		10000
2675	20
2767	80
2781	600	7500
2781	600	7500
2781	700	7500
6887	350	7200
6973	180
6973	180
7122		112500
7122		112500
7122		112500
7122		112500
7122		112500
7122		112500
7122		112500
7149	400	15000
7207	150
7297	175
7318		12000
7318		12000
7318		12000
7318		12000
7319	35
7320	80
7320	120
7320	160
7365	200	40300
7367	35
7432	150
7437	275
7437	275
10549	50
10549	80
10549	100
10549	100
10549	100
10549	100
10549	120
10562	50
10585	100
10585	100
10585	100
10585	100
10591	100
10599	100
10608	30
10608	50
10608	150
10608	150
10614	150
10615	100
10616	50
10619	80
10619	100
10619	120
10817	120
10822	150
10847	400
11135	170
11135	190
12118	250
12118	300
12118	320
12118	380
13001	150
13006	20
13006	60
13008	100
13009	50	245
13011	150	1000
13014	40
13016	70
13017	60
13023	30
13027	20
13028	60
13028	80
13031	130
13038	25
13040	100
13040	100
13040	500
13045	50
13049	50
13051	30
13054	110
13055	40	748
13056	30
13058	20
13058	150
13059	20
13061	180
13063	30
13069	120
13069	150
13074	30
13080	50
13085	50
13129	270
13134	60
13138	70
13153	120
13154	10
13154	100
13159	150
13162	80
13166	5
13169	25
13170	10
13171	30
13172	150
13172	200
13173	100
13178	30
13179	150
13180	70
13183	30	57600
13183	150	57600
13183	150	57600
13183	400	57600
13184	150
13185	10
13185	60
13185	100
13189	50
13195	20
13204	10
13211	130
13220	20
13221	60
13221	80
13232	20
13232	20
13232	20
13232	40
13232	60
13232	100
13232	110
13233	40
13236	20
13239	60
13241	80
13241	100
13241	100
13241	350
13245	60
13247	100	20000
13248	160
13252	10
13252	60
13256	50
13264	40
13264	50
13270	70
13274	50	90000
13274	120	90000
13289	150	14000
13301	50	4000
13301		4000
13302	250	6000
13303	100
13304	40	9000
13304	40	9000
13304	150	9000
13304	200	9000
13306	30
13307	30
13309	80
13311	20
13313	50	600
13313	80	600
13314	20
13314	40
13315	50
13315	120
13317	50
13318	120	2400
13320	10
13322	150
13324	100
13326	50
13326	70
13327	100
13328	50
13328	100
13329	150
13329	250
13330	40
13331	150
13332	40
13335	150
13337	50
13337	50
13341	30
13341	50
13341	70
13342	170
13343	50
13344	60
13346	120
13347	50
13347	100
13348	80
13349	200
13350	100
13351	120
13351	150
13352	30
13353	70
13354	70
13355	250
13358	50
13362	30	1500
13362	40	1500
13366	60
13366	60
13366	90
13366	120
13368	120
13368	160
13368	320
13368	450
13402	150
13402	150
13403	150
13406	220
13407	120
13408	70
13409	200	18000
13414	100
13415	30
13415	100
13415	100
13418	30
13420	70	3000
13421	50	20000
13422	50
13425	350
13427	50
13428	20
13429	100
13431	40
13452	150
13454	60	1400
13454	70	1400
13454	70	1400
13455	60	2000
13457	50
13457	100
13458	150
13459	30
13460	50
13461	70
13461	300
13464	100
13465	30	16875
13466	80	13000
13467	50
13468	20	2100
13468	200	2100
13469	100	4500
13471	50	1000
13472	50	1050
13473	140
13475	50
13475	65
13476	50
13477	150
13478	60
13480	30
13482	90
13483	80	4824
13484	40
13484	200
13484	200
13485	20
13486	40
13486	260
13488	35	1800
13488	120	1800
13489	50
13500	30
13500	150
13500	150
13504	150
13506	80
13506	80
13506	130
13506	130
13509	50
13510	170
13512	230
13525	50
13525	150
13526	30
13526	250
13527	70
13528	40	150000
13528	200	150000
13528	350	150000
13540	40
13541	60
13543	50
13545	50
13545	200
13546	70	3600
13547	30
13547	30
13548	200	8000
13549	80
13550	20
13551	40
13553	80	4000
13554	30
13555	70
13556	70
13557	30
13557	70
13558	35
13558	70
13559	30
13561	30
13563	30
13564	60
13588	40
13590	80
13591	70	2800
13592	100
13592	130
13592	300
13593	100
13594	60
13595	15
13595	40
13596	80
13596	80
13597	40
13597	60
13597	60
13598	30
13599	30
13600	50
13602	50
13602	60
13603	100
13603	150
13603	150
13603	200
13603	200
13603	250
13604	20
13605	80
13605	100
13605	110
13605	140
13605	180
13610	300
13611	110
13611	140
13612	70
14062	100
14062	150
14062	300
14063	150	9600
14064	180	1200
14065	50
14066	100
14067	50
14068	50
14068	150
14068	150
14070	100
14073	30
14078	30	900
14078	120	900
14081	20
14081	20
14081	250
14082	50
14082	100
14082	130
14082	180
14085	150
14087	160	24000
14088	150
14089	200
14090	120	1000
14091	200
14092	200	10500
14093	60	7200
14094	80	5000
14095	100
14095	100
14096	50	12000
14098	40
14099	20	12000
14100	100
14101	60	9000
14102	50
14103	70	6000
14103	100	6000
14104	50
14104	50
14104	120
14105	120
14106	40
14107	100	1400
14107	110	1400
14108	80
14108	130
14109	120
14109	220
14110	50
14110	80
14110	100
14110	100
14110	120
14111	100
14112	240	1800
14113	25
14114	90
14115	200
14115	220
14116	100
14117	40
14118	50
14118	100
14119	50
14120	120	23500
14122	150
14122	180
14122	230
14123		22500
14124	100
14124	180
14125	50
14125	140
14126	50
14126	170
14127	50
14127	70
14127	80
14127	120
14128	320	30000
14129	250	17500
14129	300	17500
14129	1000	17500
14130	20
14130	50
14130	100
14131	100
14132	10
14133	40	3200
14134	70
14135	40
14135	70
14136	120	8500
14137	100
14138	300	25000
14139	30
14140	80
14140	175
14141	105
14142	110	12000
14143	100
14144	450
14145	50
14146	50	11200
14146	60	11200
14146	100	11200
14146	130	11200
14148	150
14148	150
14149	60
14149	100
14151	40
14151	40
14151	50
14151	50
14151	50
14151	50
14151	70
14151	70
14153	100	180000
14155	200	1200
14156	20
14157	40
14159	45
14160	40
14160	100
14161	20
14162	50
14163	50	105
14164	80
14167	50	20000
14168	35
14168	40
14168	40
14168	60
14168	120
14168	220
14168	300
14170	80	7000
14173	180	37500
14173		37500
14175	80
14176	100
14177	160
14180	50
14181		8750
14183	80
14184	50
14184	70
14186	80
14186	120
14187	100
14188	150
14190	200	1800
14191	40
14191	40
14191	40
14191	40
14191	40
14191	40
14191	40
14191	50
14191	60
14192	50
14192	120
14194	10	900
14195	50	180000
14195	50	180000
14195		180000
14196	100
14197	130	20000
14198	100
14199	100	4000
14200	30	1500
14201	50
14203	80
14205	40
14205	50
14205	50
14205	150
14208	60
14208	70
14208	70
14208	80
14208	110
14208	110
14208	110
14208	110
14209	300	8000
14210	20
14212	175	2000
14212	400	2000
14215	30
14215	30
14216	30
14217	150	13125
14219	150	1300
14219	200	1300
14221	20	15000
14221	150	15000
14222	50	40500
14225	225	3750
14226	250	35000
14227	80
14228	80
14228	150
14228	200
14230	50
14230	60
14231	117
14232	350
14233	40
14233	150
14233	180
14234	80	1500
14235	20
14237	50
14238	70
14238	110
14238	120
14238	250
14238	350
14238	350
14239	90	1000
14240	80
14242	50
14243	40
14245	30	70000
14245	30	70000
14246	150
14247	150
14249	50
14249	150
14250	70
14251	50	5600
14253	50
14254	50
14255		90
14255		90
14255		90
14256	150
14257	70
14258	220
14259	100	5500
14260	30
14261	40
14261	50
14261	140
14263	110
14264	325
14266	40
14267	80
14269	80
14269	120
14270	120
14270	250
14271	80
14271	100
14272	50
14273	150
14273	200
14273	200
14274	200	21000
14274		21000
14275	80
14276	40	2450
14277	75	4000
14278	100
14280	130	12500
14281	80
14282	100
14282	250
14282	250
14282	300
14283	300	275000
14283		275000
14284	20	12000
14285	40	67500
14285		67500
14286	120
14286	230
14286	250
14286	320
14286	330
14293	50	600
14294	70
14295	70
14296	50
14297	80	26250
14297	100	26250
14297	120	26250
14298	50
14298	70
14299	80
14300	150
14300	300
14302	200	2250
14302	300	2250
14303	60	25000
14304	50
14305	100
14306	110
14310	70	24000
14311	90	14000
14312	50
14313	60	12500
14314	60	12500
14315	40	2500
14315	70	2500
14316	40
14316	100
14317	400
14317	620
14318	80
14320	70
14320	80
14321	200
14323	40	3000
14323	40	3000
14324	50
14325	50
14325	50
14325	100
14326	80
14326	110
14327	70	750
14328	170
14329	100
14330	100
14331	90	7000
14332	200
14334		20000
14335	15
14335	30
14336	80
14337	10
14340	20
14343	100	1600
14344	20
14345	100	32400
14346	20
14346	30
14346	30
14346	40
14346	50
14477	100
14478	130	14000
20001	250
20006	100	4000
20007	20
20010	100
20015	40
20015	50
20016	30
20017	200
20018	150	7200
20019	30
20024	80	80000
20031	30	6000
20039	100
20045	20
20045	100
20045	100
20046	130	68000
20059	100
20068	50
20069	60
20069	100
20070	100	171000
20103	60
20113	80
20115	100
20119	80
20123	100	300
20125	30
20127	35	12000
20128	10
20129	30
20129	30
20130	50	800
20131	50
20135	20
20138	5
20140	200
20143	10
20143	60
20143	400
20149	100	30000
20149	100	30000
20149	100	30000
20149	100	30000
20150	150	25000
20150	150	25000
20153	20
20154	80
20155	50	15000
20155	300	15000
20157	600
20160	100
20161	60	100
20163	50	60000
20163	50	60000
20163	400	60000
20163	400	60000
20163	400	60000
20163	400	60000
20163	400	60000
20163	600	60000
20163	600	60000
20164	50	60000
20164	50	60000
20164	50	60000
20166	10
20166	120
20167	100
20169	1000	96000
20172	160	12000
20175	80
20180	50	20000
20186	30
20189	100
20189	120
20202	150
20202	150
20207	25
20209	50
20213	100
20213	120
20218	20	10000
20218	60	10000
20229	30
20230	30
20239	150	6000
20247	80
20250	50
20258	70
20258	200
20262	90
20264	50
20265	70
20268	30	1250
20276	90
20276	150
20276	150
20283	50
20293	150
20298	140
20300	100
20307	70
20309	10
20313	70
20319	150	45000
20319	300	45000
20321	120
20401	250	22000
20402	110
20403	40
20428	10
20431	130
20432	200	4900
20434	20
20439	100
20443	100
20446	85
20450	60
20451	40
20454	100	20400
20455	40	20400
20455	100	20400
20455	250	20400
20457	90
20459	40
20463	150
20464	5
20464	15
20468	30	1500
20470	50	17500
20470	180	17500
20470	220	17500
20470	500	17500
20481	50	36000
20482	50
20482	300
20482	350
20490	50
20490	50
20494	220	5400
20496	30
20498	50
20500	230
20501	100
20501	460
20502	5	30000
20502	20	30000
20505	90
20505	250
20508	50
20519	100
20527	150
20528	100
20605	150	7200
20608	80
20611	20	18000
20611	60	18000
20615	60
20618	200	45000
20619	30	1200
20623	20
20624	50
20626	30
20627	200
20628	50
20633	150
20634	50
20638	100	100000
20639	120	2000
20645	40
20647	60	900
20647	100	900
20647		900
20650	150
20651	250
20652	50
20653	100
20654	180
20655	40	200
20656	160	22500
20656	180	22500
20656	210	22500
20656	220	22500
20657	60	50000
20658	40	36000
20665	150
20666	20
20668	20
20669	130
20672	10
20672	20
20801	150
20814	150	1600
20821		4000
20822	50	6000
20824	150	2500
20824		2500
20826	50
20829	100	9000
20829	120	9000
20831	80
20839	30	600
20842	90	2000
20846	100
20847	50	4500
20848	150	500
20849	30	119000
20849	120	119000
20849	140	119000
20851	200	9600
20853	50
20853	50
20879	45
20883	55
21023	80	137500
21023	300	137500
21024	140	37800
21029	80	45000
21041	60	32500
21044	50
21067	80	5000
21106	100	140000
21108	30	3600
21108	60	3600
21109	110	300
21110	100	15200
21117	40	15000
21117	50	15000
21118	10	10000
21118	10	10000
21118	70	10000
21119	50	525
21124	80	2500
21124	80	2500
21132	80	4500
21157	50	78750
21157	80	78750
21165	50	113750
21165	100	113750
21165	100	113750
21165	180	113750
21174	20	300
21176	40	16000
21194	100	10000
21199	10
21204	70
21213	120
21219	40
21221	100	2500
21223	150	40000
21225	100
21226	80
21236	10	9000
21236	30	9000
21306	180	14400
21307	80
21308	130	1200
21312	10	600
21314	130	5250
21315	50	3000
21328	120
21332	35
21334	20	11000
21336	30	1500
21337	100	12500
21346	100	1050
21347	50	20000
21347	80	20000
21349	50	80
21359	20
21360	20	2400
21363		22400
21374	50
21375	65	17500
21377	100	47000
21379	50	100000
21379	150	100000
21383	150	10000
21383	180	10000
21386	20	1375
21405	20
21406	5
21407	60
21408	20
21409	80
21412	30	3200
21413	10
21413	10
21427	130	5600
21428		3000
21434	170
21439	50
21440	40	2400
21445	30	6000
21449	30	2400
21449	30	2400
21449	200	2400
21453	70	12000
21453	70	12000
21453	120	12000
21473	40
21476	10	10000
21478	5	450
21478	5	450
21478	5	450
21483	150	15625
21483	200	15625
21483	200	15625
21485	200	8000
21606	20	300
21607	20
21607	40
21615	50	8000
21626	410	6000
21637	20
21637	80
21638	50	600
21647	10	3000
21653	40	6000
21654	100
21657	70	200
21669	70	700
21672	30
21679	1	900
21687		7500
21693	100	14000
21697	10	4000
21698		4900
21699	100
21704	135	1800
21705	45
21715	80	1000
21716	30	33600
21716	100	33600
21716	180	33600
21724	100	3750
21726	60	7000
21729	10
21730	50
21734	110
21735	30	52000
21739	20	300
21739	30	300
21744	50
21755	240	3200
21777	70	1200
21778	170	14400
21782	40
21784	70
21785	50	8400
21785	160	8400
21785	160	8400
21794	110	10000
21799	100	210
21800	40	26400
21837	45	14000
21838	200	7000
21846	10
21846	80
21851	40	63000
21899	30	3500
21899		3500
21907	30	300
21909	100
21911	30
21912	110
21915	100
21915	100
21923	30
21924	100	4200
21924	300	4200
21925	30	20000
21928		3000
21933	20	7500
21944	260
21944	260
21945		4000
21946	100
21946	100
21946	150
21952	150
21958		45000
21958		45000
21958		45000
21970	10
21981	150	4000
21982	130	5600
21985	25
21993	30
21999	100
22000	50
22000	150
22005	50	5600
22011	80	2500
22017	50
22020	150	9000
22214	100	13200
22219	300
22224	40
22232	30
22239	120	1500
22242	20	5250
22242	150	5250
22244	200
22257	120	2400
22258	180
22263	100
22266	30	18000
22301	100
22303	320
22304	80
22305	50
22305	80
22308	225
22316	150
22344	80
22511	200
22522	200
22524	10
22524	60
22527	1
22538	30	33000
22543	150
22554	200
22558	200	2350
22568	110	200
22574	150
22576	30
22576	150
22580	30	5000
22584	40
22584	70
22588	220	3000
22597	30	1200
22604	100	480
22606	90
22625	20
22628	20
22629	50
22631		320
22635	100
22636	110	12000
22637	100
22640	50
22641	500	30000
22642	300
22664	100	4000
22664	100	4000
22664	100	4000
22799	80	50
22803	10
22803	80
22804	200	12000
22809	100
22810	10
22812	40
22816	15
22830	150
22833	80	4800
22834	100	2700
22835		6000
22835		6000
22835		6000
22835		6000
22835		6000
22835		6000
22835		6000
22835		6000
22835		6000
22835		6000
22835		6000
22835		6000
22842	10	1200
22847		2100
22848	50	1500
22849	70	20000
22852	110	4000
22853	150	200
22858	100	3250
22860	40	500
22861		2400
22865	20	5000
22866	80	1200
22870	30	22500
22871	50
22871	200
22872	50
22876	100	5000
22883	50	2400
22883	80	2400
22884		9600
22893	200	3750
22894	50	9000
22894	150	9000
22894	150	9000
22894		9000
22895		3500
22901	60	4000
22901	70	4000
22902	40
22903	50
22904		10000
22904		10000
22908	60
22909	145	4900
22910	250	1800
22911	15
22913	10
22919	30
22923	20
22929	45	3200
22942		21000
22949	30	1600
22949	30	1600
22954	70	2800
22961	150	10500
22965	30	6000
23000	50
23006	100	600
23016	50
23018	20
23023	80
23038	50
23038	50
23043	80	10
23053	150
23054	150
23069	80
23074	50	4200
23074	120	4200
23074	120	4200
23075	80
23075	200
23076	100
23078	100	1200
23090	50	6250
23090	100	6250
23090	100	6250
23090	150	6250
23113	50	5000
23113	70	5000
23113	70	5000
23113	70	5000
23113	70	5000
23113	80	5000
23113	120	5000
23113	120	5000
23113	200	5000
23115	150
23115	150
23115	150
23115	150
23116	220	3000
23200	45	25000
23200	50	25000
23202	150	4200
23213	90
23223	60
23231	30
23231	100
23231	120
23263	60
23269		15000
23270	150
23286	70	250
23288	50	5000
23300	10
23302	160	5750
23303	10	1600
23321	230	2400
23359	80	5000
23366	10	6000
23367	150	15000
23539	30	10000
23600	150
23610	10	14400
23612		62500
23624	250	36000
23640	10	2500
23654		5000
23658	20
23664	30
23666	30
23668	20
23669	100
23671		30000
23680	120
23680	120
23680	130
23680	180
23687	40
23691	20
23696	140
23698	50
23718	100
23742	20
23743	180
23744	20
23744	30
23744	50
23744	100
23746	180	5000
23747	130	3000
23747		3000
23750	20	180
23751	10	400
23757	50
23760	10
23761	20
23764	10
23785	150
23791	15
